# Supplementary material for: Effects of lifelong spontaneous exercise on skeletal muscle and angiogenesis in super-aged mice
Source: PLoS One. 2022 Aug 17;17(8):e0263457. doi: 10.1371/journal.pone.0263457 (PMC9384990; doi:10.1371/journal.pone.0263457)
Supplement: S1 Table — (XLSX) [file pone.0263457.s003.xlsx]

## Sheet: Sheet1
Table S1. Primer sequences of target genes for quantitative real-time RT-PCR analysis.
Gene	Forward primer (5' → 3')				Reverse primer (5' → 3')
Gapdh	TGAAGCAGGCATCTGAGGG				CGAAGGTGGAAGAGTGGGAG
Vegfa	AAAGGCTTCAGTGTGGTCTGAGAG				GGTTGGAACCGGCATCTTTATC
Vegfb	TTAGAGCTCAACCCAGACACCTGT				CCTGTGAAGCAGGGCCATAA
Vegfc	CCAGCACAGGTTACCTCAGCAA				TAGACATGCACCGGCAGGAA
Plgf	TGCTGGGAACAACTCAACAGA				TCTCCATGGGCCGACAGTAG
Fgf1	AGGAAACGTCCAACGTCAGG				CTCCTACGCCCACTCTTCAG
Fgf2	CCTCTCAGAGACCTACGTTCAA				GGAGGTCAAGGCCACAAT
Tsp1	GCAACCTACCACTGCAAAAAG				GGATCTTGTCGTTGTCATCGT
Tsp2	GACCAAACCTACGCTGGTGGA				AGCACATTGCTGGAGCTGGA
Ang1	CACGTGGAGCCGGATTTCT				ATCTGGGCCATCTCCGACTT
Ang2	TAGCATCAGCCAACCAGGA				AAGGACCACATGCGTCAAAC
Hgf	GGCCCACTCATTTGTGAAC				CATCCACGACCAGGAAC
Jmjd1a	GCCATCTTTTACAAGGTGACAAG				GATGGGTTTCCATGTACAACAGT
